# Supplementary material for: Discovery of Ruthenium(II) Metallocompound and Olaparib Synergy for Cancer Combination Therapy
Source: J Med Chem. 2023 May 15;66(10):6922–37. doi: 10.1021/acs.jmedchem.3c00322 (PMC10226041; doi:10.1021/acs.jmedchem.3c00322)
Supplement: Supplementary file 2 — jm3c00322_si_002.csv [file jm3c00322_si_002.csv]

Compound	SMILES	MDA-MB-231 IC50 uM	MCF7 IC50 uM	MCF10A IC50 uM
Cisplatin	[NH3+]-[Pt-2](Cl)(Cl)[NH3+]	35.3 ± 5.5
Gemcitabine hydrochloride	C1=CN(C(=O)N=C1N)[C@H]2C([C@@H]([C@H](O2)CO)O)(F)F.Cl	1.6 ± 0.8
Fluorouracil	C1=C(C(=O)NC(=O)N1)F	12.1 ± 3.0
Tamoxifen citrate	CC/C(=C(\C1=CC=CC=C1)/C2=CC=C(C=C2)OCCN(C)C)/C3=CC=CC=C3	20.6 ± 1.3
Berzosertib	CC(C)S(=O)(=O)C1=CC=C(C=C1)C2=CN=C(C(=N2)C3=CC(=NO3)C4=CC=C(C=C4)CNC)N	0.46 ± 0.01
Ceralasertib	C[C@@H]1COCCN1C2=NC(=NC(=C2)C3(CC3)[S@](=N)(=O)C)C4=C5C=CNC5=NC=C4	4.4 ± 0.4
NU1025	CC1=NC2=C(C=CC=C2O)C(=O)N1	>100
Quercetin	C1=CC(=C(C=C1C2=C(C(=O)C3=C(C=C(C=C3O2)O)O)O)O)O	>100
Curcumin	COC1=C(C=CC(=C1)/C=C/C(=O)CC(=O)/C=C/C2=CC(=C(C=C2)O)OC)O	25.1 ± 2.4	22.5 ± 4.1	37.4 ± 6.0
1	[Ru+2][c1ccc2c3[NH]c(nc3c3cccnc3c2n1)c1ccccc1][c1nc(ccc1)c1ccccn1][c1nc(ccc1)c1ccccn1]	>100
2	[Ru+2][Oc1ccc(cc1)c1nc2c([NH]1)c1cccnc1c1ncccc21][c1nc(ccc1)c1ccccn1][c1nc(ccc1)c1ccccn1]	>100
3	[Ru+2][c1ccc2c3[NH]c(nc3c3cccnc3c2n1)c1ccccc1][c1ccnc2c1ccc1cccnc12][c1ccnc2c1ccc1cccnc12]	29.2 ± 3.7
4	[Ru+2][Oc1ccc(cc1)c1nc2c([NH]1)c1cccnc1c1ncccc21][c1ccnc2c1ccc1cccnc12][c1ccnc2c1ccc1cccnc12]	11.6 ± 3.2
5	[Ru+2][Cc1cc2nc3c(nc2c(C)c1)c1cccnc1c1ncccc13][c1nc(ccc1)c1ccccn1][c1nc(ccc1)c1ccccn1]	75.1 ± 12.2
6	[Ru+2][Cc1cc2nc3c(nc2c(C)c1)c1cccnc1c1ncccc13][Cc1cnc(cc1)c1ccc(C)cn1][Cc1cnc(cc1)c1ccc(C)cn1]	87.4 ± 2.3
7	[Ru+2][Cc1cc2nc3c(nc2c(C)c1)c1cccnc1c1ncccc13][Cc1cc(ncc1)c1cc(C)ccn1][Cc1cc(ncc1)c1cc(C)ccn1]	34.3 ± 0.5
8	NA	80.9 ± 8.2	38.0 ± 15.3	60.0 ± 6.4
9	NA	>100
10	NA	26.3 ± 5.1	>100	>100
Olaparib	C1CC1C(=O)N2CCN(CC2)C(=O)C3=C(C=CC(=C3)CC4=NNC(=O)C5=CC=CC=C54)F	80.9 ± 15.0	69.6 ± 6.3	>100
